# Supplementary material for: Mitophagy-Related Gene Signature for Prediction Prognosis, Immune Scenery, Mutation, and Chemotherapy Response in Pancreatic Cancer
Source: Front Cell Dev Biol. 2022 Feb 7;9:802528. doi: 10.3389/fcell.2021.802528 (PMC8860183; doi:10.3389/fcell.2021.802528)
Supplement: Supplementary file 1 [file Table1.XLSX]

## Sheet: Supplementary Table S1
id
ATG12
ATG5
CSNK2A1
CSNK2A2
CSNK2B
FUNDC1
MAP1LC3A
MAP1LC3B
MFN1
MFN2
MTERF3
PGAM5
PINK1
PRKN
RPS27A
SQSTM1
SRC
TOMM20
TOMM22
TOMM40
TOMM5
TOMM6
TOMM7
TOMM70
UBA52
UBB
UBC
ULK1
VDAC1
